# Supplementary material for: Detecting Features of Interpersonal Difficulties in First-Person Accounts of Schizophrenia; Automated Linguistic and Network Analyses
Source: Schizophr Bull Open. 2026 Apr 30;7(1):sgag017. doi: 10.1093/schizbullopen/sgag017 (PMC13221957; doi:10.1093/schizbullopen/sgag017)
Supplement: sgag017_Supplementary_materials [file sgag017_supplementary_materials.zip]

Archive with 3 entries (3 files):
- Supplementary_materials_sgag017_Table 1.docx
- Supplementary_materials_sgag017_Table 2.docx
- Supplementary_materials_sgag017_Table 3.docx
